# Supplementary material for: Eculizumab withdrawal and monitoring in atypical haemolytic uraemic syndrome (SETS aHUS): a multicentre, open label, prospective, single arm trial
Source: Lancet Reg Health Eur. 2025 Aug 7;56:101392. doi: 10.1016/j.lanepe.2025.101392 (PMC12811780; doi:10.1016/j.lanepe.2025.101392)
Supplement: SETS aHUS Investigator Group [file mmc3.zip]

Archive with 1 entries (1 files):
- lanepe_101392_Investigator group_mmc3.odt
