# Supplementary material for: Eculizumab withdrawal and monitoring in atypical haemolytic uraemic syndrome (SETS aHUS): a multicentre, open label, prospective, single arm trial
Source: Lancet Reg Health Eur. 2025 Aug 7;56:101392. doi: 10.1016/j.lanepe.2025.101392 (PMC12811780; doi:10.1016/j.lanepe.2025.101392)
Supplement: SETS aHUS Investigator Group [file mmc3.zip › lanepe_101392_Investigator group_mmc3.odt]

First name
Last name
Coralie
Bingham
Paramit 
Chowdhury
Tina 
Dutt
Eric 
Finlay
Daniel 
Gale
Amrit 
Kaur
Michael 
Kelly
Stephen 
Marks
Mordi 
Muorah
Ravindra 
Rajakariar
Nicholas 
Torpey
Mark 
Uniacke
David 
Walbaum
Pallavi 
Yadav
SETS aHUS Investigator group
